# Supplementary material for: Estimation of prevalence of autoimmune diseases in the United States using electronic health record data
Source: J Clin Invest. 2024 Dec 12;135(4):e178722. doi: 10.1172/JCI178722 (PMC11827834; doi:10.1172/JCI178722)
Supplement: Supplemental data set 1 [file jci-135-178722-s228.txt]

-- Autoimmune Disease Prevalence Script
-- Created by Aaron Abend, Autoimmune Registry Inc., 2022-2024
-- This document is licensed under a Creative Commons Attribution-ShareAlike 4.0 International License. 
-- To view a copy of this license, visit: https://creativecommons.org/licenses/by-sa/4.0/
-- You are free to copy, modify, and distribute this document, provided that you give 
-- appropriate credit to the Authors and distribute any derivative works under the same license.

-- This script was designed and tested on OMOP CDM Version 5.4 
-- running on Microsoft SQL Server Version 16 
-- For PostgreSQL and other versions, contact the Autoimmune Registry Inc (https://www.autoimmuneregistry.org/)
-- 2024-01-31

/*
create the procedure using the script below, then run with:

	exec autoimmune_prevalence [Date window], [Minimum record count to report], [latest date for data] 

Example:

	exec autoimmune_prevalence 30 , 0, '6/1/2022' 

Some code modifications to consider: 

	1. Denominator date window can be be different than the numerator date window by changing the variable @denom_window 
	2. US Population can be changed using the hard-coded variable @uspopulation

Notes:
Race was commented out due to variations in site collection and coding of data. It could be uncommented.

*/ 

create procedure autoimmune_prevalence (@datewindow int, @mincount_parm int, @enddate datetime) as

declare @denom numeric(10,4)=0;
declare @denom_window int = 180
declare @numerator_window int=180
declare @mincount int = 20
declare @uspopulation int=332700000 ---estimate on US Census pop clock is 332,725,203 on 6/1/22

set @denom_window=@datewindow
set @numerator_window=@datewindow
set @mincount = @mincount_parm

select @denom=count(distinct pt) from (
	select co.person_id pt, datediff(day, Min(condition_start_date), max(condition_start_date)) ddif , count(distinct  condition_start_date) dtct, count(*) rct
	from condition_occurrence co
	where person_id not in (
		select person_id from death where death_date <= @enddate)
		and condition_start_date<=@enddate
	group by co.person_id) pts
	where ddif>=@denom_window ;-- seen at least 2 times over at least @denom_window days

with ads AS  -- virtual table for list of autoimmune diseases including evidence classification and publication-based prevalencer
( 
select 'All' category,'Autoimmune Disease NOS' disease,'85828009' snomed,434621 conceptid,'Antibody' evidence,'' ratetype,0 pubprev,0 rateper100k union all
select 'Blood' category,'Acquired hemophilia' disease,'785308008' snomed,37203917 conceptid,'Antibody' evidence,'I' ratetype,499.05 pubprev,0.15 rateper100k union all
select 'Blood' category,'Antiphospholipid syndrome' disease,'26843008' snomed,4098292 conceptid,'Antibody' evidence,'P' ratetype,149715 pubprev,45 rateper100k union all
select 'Blood' category,'Aplastic anemia' disease,'306058006' snomed,137829 conceptid,'TCELL' evidence,'P' ratetype,781.85 pubprev,0.24 rateper100k union all
select 'Blood' category,'Autoimmune lymphoproliferative syndrome' disease,'702444009' snomed,45765493 conceptid,'TCELL' evidence,'P' ratetype,200 pubprev,0.06 rateper100k union all
select 'Blood' category,'Autoimmune thrombocytopenic purpura' disease,'13172003' snomed,318397 conceptid,'Antibody' evidence,'P' ratetype,23289 pubprev,7 rateper100k union all
select 'Blood' category,'Autoimmune thrombocytopenic purpura' disease,'32273002' snomed,4137430 conceptid,'Antibody' evidence,'P' ratetype,23289 pubprev,7 rateper100k union all
select 'Blood' category,'Autoimmune thrombocytopenic purpura' disease,'32273002' snomed,4028065 conceptid,'Antibody' evidence,'' ratetype,23289 pubprev,0 rateper100k union all
select 'Blood' category,'Cold autoimmune hemolytic anemia' disease,'398937006' snomed,4160887 conceptid,'Antibody' evidence,'P' ratetype,5389.74 pubprev,1.62 rateper100k union all
select 'Blood' category,'Essential mixed cryoglobulinemia' disease,'239947001' snomed,4347067 conceptid,'Immune-mediated' evidence,'P' ratetype,50 pubprev,0.02 rateper100k union all
select 'Blood' category,'Evans syndrome' disease,'75331009' snomed,436956 conceptid,'Antibody' evidence,'P' ratetype,71863.2 pubprev,21.6 rateper100k union all
select 'Blood' category,'Immunoglobulin G4 related disease' disease,'10743271000119103' snomed,36717255 conceptid,'Antibody' evidence,'P' ratetype,2661.6 pubprev,0.8 rateper100k union all
select 'Blood' category,'Paroxysmal nocturnal hemoglobinuria' disease,'1963002' snomed,4024671 conceptid,'Unconfirmed' evidence,'P' ratetype,415.88 pubprev,0.13 rateper100k union all
select 'Blood' category,'Pernicious anemia' disease,'84027009' snomed,432295 conceptid,'Antibody' evidence,'P' ratetype,1642706.25 pubprev,493.75 rateper100k union all
select 'Blood' category,'Pure red cell aplasia' disease,'50715003' snomed,140065 conceptid,'Antibody' evidence,'P' ratetype,50 pubprev,0.02 rateper100k union all
select 'Blood' category,'Warm autoimmune hemolytic anemia' disease,'3978000' snomed,4219853 conceptid,'Antibody' evidence,'P' ratetype,39924 pubprev,12 rateper100k union all
select 'Blood' category,'Warm autoimmune hemolytic anemia' disease,'3978000' snomed,441269 conceptid,'Antibody' evidence,'' ratetype,39924 pubprev,0 rateper100k union all
select 'Digestive system' category,'Atrophic gastritis' disease,'84568007' snomed,192667 conceptid,'Antibody' evidence,'P' ratetype,79848 pubprev,24 rateper100k union all
select 'Digestive system' category,'Autoimmune enteropathy' disease,'235728001' snomed,4341626 conceptid,'Antibody' evidence,'P' ratetype,100 pubprev,0.03 rateper100k union all
select 'Digestive system' category,'Celiac disease' disease,'396331005' snomed,194992 conceptid,'Antibody' evidence,'P' ratetype,2911125 pubprev,875 rateper100k union all
select 'Digestive system' category,'Crohn''s disease' disease,'34000006' snomed,201606 conceptid,'TCELL' evidence,'P' ratetype,2278163.25 pubprev,684.75 rateper100k union all
select 'Digestive system' category,'Eosinophilic esophagitis' disease,'235599003' snomed,27918 conceptid,'Unconfirmed' evidence,'P' ratetype,111454.5 pubprev,33.5 rateper100k union all
select 'Digestive system' category,'Microscopic colitis' disease,'235753003' snomed,4340799 conceptid,'Unconfirmed' evidence,'P' ratetype,342681 pubprev,103 rateper100k union all
select 'Digestive system' category,'Ulcerative colitis' disease,'64766004' snomed,81893 conceptid,'Immune-mediated' evidence,'P' ratetype,1863951.75 pubprev,560.25 rateper100k union all
select 'Glands' category,'Addison''s disease' disease,'363732003' snomed,443394 conceptid,'Antibody' evidence,'P' ratetype,43700.15 pubprev,13.14 rateper100k union all
select 'Glands' category,'Anti-Sperm Antibodies' disease,'0' snomed,0 conceptid,'Unconfirmed' evidence,'P' ratetype,50 pubprev,0.02 rateper100k union all
select 'Glands' category,'Autoimmune oophoritis' disease,'721198006' snomed,36717453 conceptid,'Immune-mediated' evidence,'P' ratetype,665.4 pubprev,0.2 rateper100k union all
select 'Glands' category,'Autoimmune orchitis' disease,'0' snomed,0 conceptid,'Unconfirmed' evidence,'P' ratetype,50 pubprev,0.02 rateper100k union all
select 'Glands' category,'Autoimmune polyendocrine syndrome type 3' disease,'449731009' snomed,42709859 conceptid,'Antibody' evidence,'P' ratetype,50 pubprev,0.02 rateper100k union all
select 'Glands' category,'Autoimmune thyroiditis' disease,'66944004' snomed,4281109 conceptid,'Antibody' evidence,'P' ratetype,1829850 pubprev,550 rateper100k union all
select 'Glands' category,'Autoimmune thyroiditis' disease,'66944004' snomed,4130018 conceptid,'Antibody' evidence,'P' ratetype,1829850 pubprev,550 rateper100k union all
select 'Glands' category,'Autoimmune thyroiditis' disease,'66944004' snomed,4034815 conceptid,'Antibody' evidence,'' ratetype,1829850 pubprev,0 rateper100k union all
select 'Glands' category,'Graves'' disease' disease,'353295004' snomed,4232076 conceptid,'Antibody' evidence,'P' ratetype,2092683 pubprev,629 rateper100k union all
select 'Glands' category,'Graves'' disease' disease,'353295004' snomed,138387 conceptid,'Antibody' evidence,'P' ratetype,0 pubprev,0 rateper100k union all
select 'Glands' category,'Polyglandular autoimmune syndrome, type 1' disease,'11244009' snomed,4008545 conceptid,'Antibody' evidence,'P' ratetype,50 pubprev,0.02 rateper100k union all
select 'Glands' category,'Polyglandular autoimmune syndrome, type 2' disease,'83728000' snomed,4308266 conceptid,'Antibody' evidence,'P' ratetype,50 pubprev,0.02 rateper100k union all
select 'Glands' category,'Sjögren''s syndrome' disease,'83901003' snomed,254443 conceptid,'Antibody' evidence,'P' ratetype,964830 pubprev,290 rateper100k union all
select 'Glands' category,'Type 1 diabetes mellitus' disease,'46635009' snomed,201254 conceptid,'Antibody' evidence,'P' ratetype,998100 pubprev,300 rateper100k union all
select 'Heart' category,'Myocarditis due to autoimmune disease' disease,'871640001' snomed,3656114 conceptid,'Unconfirmed' evidence,'P' ratetype,78184.5 pubprev,23.5 rateper100k union all
select 'Heart' category,'Postmyocardial infarction syndrome' disease,'66189004' snomed,319038 conceptid,'Immune-mediated' evidence,'I' ratetype,89000 pubprev,26.75 rateper100k union all
select 'Heart' category,'Primary idiopathic dilated cardiomyopathy' disease,'53043001' snomed,4203149 conceptid,'Unconfirmed' evidence,'P' ratetype,121435.5 pubprev,36.5 rateper100k union all
select 'Heart' category,'Subacute bacterial endocarditis' disease,'73774007' snomed,4249899 conceptid,'Unconfirmed' evidence,'I' ratetype,21625.5 pubprev,6.5 rateper100k union all
select 'Kidney' category,'Anti-glomerular basement membrane disease' disease,'788613004' snomed,37312293 conceptid,'Antibody' evidence,'I' ratetype,332.7 pubprev,0.1 rateper100k union all
select 'Kidney' category,'Granulomatosis with polyangiitis' disease,'195353004' snomed,313223 conceptid,'Antibody' evidence,'P' ratetype,53232 pubprev,16 rateper100k union all
select 'Kidney' category,'IgA nephropathy' disease,'236407003' snomed,4128061 conceptid,'Immune-mediated' evidence,'P' ratetype,12642.6 pubprev,3.8 rateper100k union all
select 'Kidney' category,'SLE glomerulonephritis syndrome' disease,'68815009' snomed,4285717 conceptid,'Antibody' evidence,'P' ratetype,70673.8 pubprev,21.24 rateper100k union all
select 'Liver' category,'Autoimmune hepatitis' disease,'408335007' snomed,200762 conceptid,'Antibody' evidence,'P' ratetype,56226.3 pubprev,16.9 rateper100k union all
select 'Liver' category,'Primary biliary cholangitis' disease,'31712002' snomed,4135822 conceptid,'Antibody' evidence,'P' ratetype,97481.1 pubprev,29.3 rateper100k union all
select 'Liver' category,'Primary sclerosing cholangitis' disease,'197441003' snomed,4058821 conceptid,'TCELL' evidence,'P' ratetype,20244.8 pubprev,6.09 rateper100k union all
select 'Musculoskeletal' category,'Ankylosing spondylitis' disease,'9631008' snomed,437082 conceptid,'Unconfirmed' evidence,'P' ratetype,865020 pubprev,260 rateper100k union all
select 'Musculoskeletal' category,'Childhood type dermatomyositis' disease,'1212005' snomed,4005037 conceptid,'Antibody' evidence,'P' ratetype,7319.4 pubprev,2.2 rateper100k union all
select 'Musculoskeletal' category,'Chronic recurring multifocal osteomyelitis' disease,'240151005' snomed,4344376 conceptid,'Unconfirmed' evidence,'P' ratetype,332.7 pubprev,0.1 rateper100k union all
select 'Musculoskeletal' category,'Enthesitis' disease,'359643005' snomed,78357 conceptid,'Antibody' evidence,'P' ratetype,50 pubprev,0.02 rateper100k union all
select 'Musculoskeletal' category,'Enthesitis' disease,'359643005' snomed,4247084 conceptid,'Antibody' evidence,'P' ratetype,50 pubprev,0.02 rateper100k union all
select 'Musculoskeletal' category,'Felty''s syndrome' disease,'57160007' snomed,81097 conceptid,'Antibody' evidence,'P' ratetype,33270 pubprev,10 rateper100k union all
select 'Musculoskeletal' category,'Fibromyalgia' disease,'203082005' snomed,40405599 conceptid,'Unconfirmed' evidence,'P' ratetype,5805615 pubprev,1745 rateper100k union all
select 'Musculoskeletal' category,'Inclusion body myositis' disease,'72315009' snomed,4216406 conceptid,'Antibody' evidence,'P' ratetype,3327 pubprev,1 rateper100k union all
select 'Musculoskeletal' category,'Juvenile rheumatoid arthritis' disease,'410795001' snomed,4253901 conceptid,'Antibody' evidence,'P' ratetype,33041 pubprev,9.93 rateper100k union all
select 'Musculoskeletal' category,'Lipomatosis dolorosa' disease,'71404003' snomed,4324974 conceptid,'Unconfirmed' evidence,'P' ratetype,50 pubprev,0.02 rateper100k union all
select 'Musculoskeletal' category,'Lyme disease' disease,'23502006' snomed,440638 conceptid,'Unconfirmed' evidence,'P' ratetype,50 pubprev,0.02 rateper100k union all
select 'Musculoskeletal' category,'Myositis' disease,'26889001' snomed,73001 conceptid,'Unconfirmed - HP' evidence,'P' ratetype,47077.05 pubprev,14.15 rateper100k union all
select 'Musculoskeletal' category,'Palindromic rheumatism' disease,'50442003' snomed,76196 conceptid,'Unconfirmed' evidence,'P' ratetype,50 pubprev,0.02 rateper100k union all
select 'Musculoskeletal' category,'Polymyositis' disease,'31384009' snomed,80800 conceptid,'Antibody' evidence,'P' ratetype,44914.5 pubprev,13.5 rateper100k union all
select 'Musculoskeletal' category,'Psoriatic arthritis' disease,'156370009' snomed,40319772 conceptid,'Unconfirmed' evidence,'P' ratetype,515685 pubprev,155 rateper100k union all
select 'Musculoskeletal' category,'Reactive arthritis' disease,'201736002' snomed,40399768 conceptid,'Immune-mediated' evidence,'P' ratetype,306583.05 pubprev,92.15 rateper100k union all
select 'Musculoskeletal' category,'Relapsing polychondritis' disease,'72275000' snomed,4216873 conceptid,'Antibody' evidence,'P' ratetype,1164.45 pubprev,0.35 rateper100k union all
select 'Musculoskeletal' category,'Rheumatic Chorea' disease,'46826000' snomed,444120 conceptid,'Unconfirmed' evidence,'P' ratetype,50 pubprev,0.02 rateper100k union all
select 'Musculoskeletal' category,'Rheumatoid arthritis' disease,'69896004' snomed,80809 conceptid,'Antibody' evidence,'P' ratetype,1863120 pubprev,560 rateper100k union all
select 'Musculoskeletal' category,'Schnitzler syndrome' disease,'402415001' snomed,4297647 conceptid,'Unconfirmed' evidence,'P' ratetype,300 pubprev,0.09 rateper100k union all
select 'Musculoskeletal' category,'Stiff-man syndrome' disease,'5217008' snomed,379008 conceptid,'Antibody' evidence,'P' ratetype,332.7 pubprev,0.1 rateper100k union all
select 'Musculoskeletal' category,'Transverse myelopathy syndrome' disease,'16631009' snomed,443904 conceptid,'Antibody' evidence,'P' ratetype,8184.42 pubprev,2.46 rateper100k union all
select 'Nervous System' category,'Acute disseminated encephalomyelitis' disease,'83942000' snomed,374021 conceptid,'Antibody' evidence,'I' ratetype,1114.55 pubprev,0.34 rateper100k union all
select 'Nervous System' category,'Acute hemorrhagic leukoencephalitis' disease,'72986009' snomed,4249574 conceptid,'Antibody' evidence,'I' ratetype,22.29 pubprev,0.01 rateper100k union all
select 'Nervous System' category,'Acute motor axonal neuropathy' disease,'715770009' snomed,37396086 conceptid,'Antibody' evidence,'I' ratetype,822.18 pubprev,0.25 rateper100k union all
select 'Nervous System' category,'Age related macular degeneration' disease,'267718000' snomed,374028 conceptid,'Unconfirmed - HP' evidence,'P' ratetype,0 pubprev,0 rateper100k union all
select 'Nervous System' category,'Autoimmune disorder of inner ear' disease,'232308006' snomed,4337463 conceptid,'TCELL' evidence,'P' ratetype,49905 pubprev,15 rateper100k union all
select 'Nervous System' category,'Autoimmune encephalitis' disease,'95643007' snomed,4318558 conceptid,'Antibody' evidence,'P' ratetype,45579.9 pubprev,13.7 rateper100k union all
select 'Nervous System' category,'Autoimmune neutropenia' disease,'234425008' snomed,4125635 conceptid,'Unconfirmed' evidence,'P' ratetype,1663.5 pubprev,0.5 rateper100k union all
select 'Nervous System' category,'Autoimmune retinopathy' disease,'724809006' snomed,37110540 conceptid,'Unconfirmed' evidence,'P' ratetype,50 pubprev,0.02 rateper100k union all
select 'Nervous System' category,'Balo concentric sclerosis' disease,'230380005' snomed,4046110 conceptid,'Antibody' evidence,'P' ratetype,50 pubprev,0.02 rateper100k union all
select 'Nervous System' category,'Bickerstaff''s brainstem encephalitis' disease,'427086003' snomed,4141686 conceptid,'Antibody' evidence,'P' ratetype,50 pubprev,0.02 rateper100k union all
select 'Nervous System' category,'Brachial plexus disorder' disease,'3548001' snomed,378741 conceptid,'Unconfirmed' evidence,'P' ratetype,5456.28 pubprev,1.64 rateper100k union all
select 'Nervous System' category,'Chronic fatigue syndrome' disease,'52702003' snomed,432738 conceptid,'Unconfirmed' evidence,'P' ratetype,7585560 pubprev,2280 rateper100k union all
select 'Nervous System' category,'Chronic inflammatory demyelinating polyradiculoneuropathy' disease,'128209004' snomed,381009 conceptid,'TCELL' evidence,'P' ratetype,11211.99 pubprev,3.37 rateper100k union all
select 'Nervous System' category,'Cogan''s syndrome' disease,'405810005' snomed,4233620 conceptid,'Antibody' evidence,'P' ratetype,50 pubprev,0.02 rateper100k union all
select 'Nervous System' category,'Complex regional pain syndrome' disease,'128200000' snomed,4134577 conceptid,'Unconfirmed' evidence,'P' ratetype,68436.39 pubprev,20.57 rateper100k union all
select 'Nervous System' category,'Epilepsy' disease,'84757009' snomed,380378 conceptid,'Unconfirmed - HP' evidence,'P' ratetype,0 pubprev,0 rateper100k union all
select 'Nervous System' category,'Episcleritis' disease,'815008' snomed,4218083 conceptid,'Antibody' evidence,'P' ratetype,175000.2 pubprev,52.6 rateper100k union all
select 'Nervous System' category,'Guillain-Barré syndrome' disease,'40956001' snomed,4164770 conceptid,'Antibody' evidence,'I' ratetype,5456.28 pubprev,1.64 rateper100k union all
select 'Nervous System' category,'Intermediate uveitis' disease,'314429009' snomed,4197155 conceptid,'TCELL' evidence,'P' ratetype,5655.9 pubprev,1.7 rateper100k union all
select 'Nervous System' category,'Ligneous conjunctivitis' disease,'403435005' snomed,4296491 conceptid,'Unconfirmed' evidence,'P' ratetype,50 pubprev,0.02 rateper100k union all
select 'Nervous System' category,'Limbic encephalitis with N-methyl-D-aspartate receptor antibodies' disease,'716684004' snomed,37399546 conceptid,'Antibody' evidence,'P' ratetype,38260.5 pubprev,11.5 rateper100k union all
select 'Nervous System' category,'Mooren''s ulcer' disease,'22440001' snomed,435271 conceptid,'Unconfirmed' evidence,'P' ratetype,50 pubprev,0.02 rateper100k union all
select 'Nervous System' category,'Multiple sclerosis' disease,'24700007' snomed,374919 conceptid,'Antibody' evidence,'P' ratetype,799641.7 pubprev,240.35 rateper100k union all
select 'Nervous System' category,'Myasthenia gravis' disease,'91637004' snomed,76685 conceptid,'Antibody' evidence,'P' ratetype,58222.5 pubprev,17.5 rateper100k union all
select 'Nervous System' category,'Narcolepsy' disease,'60380001' snomed,436100 conceptid,'Antibody' evidence,'P' ratetype,46578 pubprev,14 rateper100k union all
select 'Nervous System' category,'Neuromyelitis optica' disease,'25044007' snomed,380995 conceptid,'Antibody' evidence,'P' ratetype,8184.42 pubprev,2.46 rateper100k union all
select 'Nervous System' category,'Neuromyotonia' disease,'305719002' snomed,4125693 conceptid,'Antibody' evidence,'P' ratetype,50 pubprev,0.02 rateper100k union all
select 'Nervous System' category,'Neuromyotonia' disease,'305719002' snomed,46272949 conceptid,'Antibody' evidence,'P' ratetype,50 pubprev,0.02 rateper100k union all
select 'Nervous System' category,'Opsoclonus-myoclonus syndrome' disease,'230350000' snomed,4043399 conceptid,'Immune-mediated' evidence,'P' ratetype,24.79 pubprev,0.01 rateper100k union all
select 'Nervous System' category,'Paraneoplastic cerebellar degeneration' disease,'192877007' snomed,4102330 conceptid,'Antibody' evidence,'P' ratetype,4070.92 pubprev,1.22 rateper100k union all
select 'Nervous System' category,'Pediatric autoimmune neuropsychiatric disorder associated with streptococcal infection' disease,'446682003' snomed,40488855 conceptid,'Unconfirmed' evidence,'P' ratetype,370000 pubprev,111.21 rateper100k union all
select 'Nervous System' category,'POEMS syndrome' disease,'79268002' snomed,4193776 conceptid,'Unconfirmed' evidence,'P' ratetype,998.1 pubprev,0.3 rateper100k union all
select 'Nervous System' category,'Polyneuropathy associated with monoclonal immunoglobulin M antibodies to myelin-associated glycoprotein' disease,'718213001' snomed,37397549 conceptid,'Antibody' evidence,'P' ratetype,8350.77 pubprev,2.51 rateper100k union all
select 'Nervous System' category,'Rasmussen disease' disease,'230191005' snomed,4041672 conceptid,'Antibody' evidence,'P' ratetype,50 pubprev,0.02 rateper100k union all
select 'Nervous System' category,'Rasmussen disease' disease,'435341000124104' snomed,763040 conceptid,'Antibody' evidence,'P' ratetype,50 pubprev,0.02 rateper100k union all
select 'Nervous System' category,'Restless legs' disease,'32914008' snomed,73754 conceptid,'Unconfirmed - HP' evidence,'P' ratetype,54895500 pubprev,16500 rateper100k union all
select 'Nervous System' category,'Scleritis' disease,'78370002' snomed,434944 conceptid,'Unconfirmed' evidence,'P' ratetype,17300.4 pubprev,5.2 rateper100k union all
select 'Nervous System' category,'Steroid-responsive encephalopathy associated with autoimmune thyroiditis' disease,'771271000' snomed,36674282 conceptid,'Antibody' evidence,'P' ratetype,6986.7 pubprev,2.1 rateper100k union all
select 'Nervous System' category,'Sympathetic uveitis' disease,'75315001' snomed,438739 conceptid,'Antibody' evidence,'I' ratetype,99.81 pubprev,0.03 rateper100k union all
select 'Nervous System' category,'Thyroid eye disease' disease,'276177000' snomed,4077943 conceptid,'Antibody' evidence,'P' ratetype,3826.05 pubprev,1.15 rateper100k union all
select 'Nervous System' category,'Tolosa-Hunt syndrome' disease,'95794005' snomed,4317989 conceptid,'Unconfirmed' evidence,'P' ratetype,300 pubprev,0.09 rateper100k union all
select 'Nervous System' category,'Uveitis' disease,'128473001' snomed,4028363 conceptid,'TCELL' evidence,'P' ratetype,343346.4 pubprev,103.2 rateper100k union all
select 'Pancreas' category,'Autoimmune pancreatitis' disease,'448542008' snomed,40490446 conceptid,'Immune-mediated' evidence,'P' ratetype,15304.2 pubprev,4.6 rateper100k union all
select 'Respiratory system' category,'Chronic interstitial cystitis' disease,'197834003' snomed,75863 conceptid,'Unconfirmed' evidence,'P' ratetype,55061.85 pubprev,16.55 rateper100k union all
select 'Respiratory system' category,'Cryptogenic organizing pneumonia' disease,'719218000' snomed,36714118 conceptid,'Antibody' evidence,'I' ratetype,3659.7 pubprev,1.1 rateper100k union all
select 'Respiratory system' category,'Idiopathic pulmonary fibrosis' disease,'700250006' snomed,45763750 conceptid,'Unconfirmed' evidence,'P' ratetype,1158960.45 pubprev,348.35 rateper100k union all
select 'Skin' category,'Acquired epidermolysis bullosa' disease,'2772003' snomed,4100661 conceptid,'Antibody' evidence,'I' ratetype,96.48 pubprev,0.03 rateper100k union all
select 'Skin' category,'Acute lichenoid pityriasis' disease,'86487001' snomed,4314705 conceptid,'Unconfirmed' evidence,'P' ratetype,101497.73 pubprev,30.51 rateper100k union all
select 'Skin' category,'Alopecia areata' disease,'68225006' snomed,141933 conceptid,'Antibody' evidence,'P' ratetype,698670 pubprev,210 rateper100k union all
select 'Skin' category,'Autoimmune Angioedema' disease,'402401003' snomed,4224624 conceptid,'Unconfirmed' evidence,'P' ratetype,1996.2 pubprev,0.6 rateper100k union all
select 'Skin' category,'Autoimmune progesterone dermatitis' disease,'838551007' snomed,3661498 conceptid,'Unconfirmed' evidence,'P' ratetype,50 pubprev,0.02 rateper100k union all
select 'Skin' category,'Autoimmune urticaria' disease,'402397006' snomed,4224623 conceptid,'Antibody' evidence,'P' ratetype,2661600 pubprev,800 rateper100k union all
select 'Skin' category,'Benign mucous membrane pemphigoid' disease,'34250006' snomed,4142060 conceptid,'Antibody' evidence,'I' ratetype,337.69 pubprev,0.1 rateper100k union all
select 'Skin' category,'Bullous pemphigoid' disease,'77090002' snomed,4298692 conceptid,'Antibody' evidence,'P' ratetype,86169.3 pubprev,25.9 rateper100k union all
select 'Skin' category,'Bullous pemphigoid' disease,'77090002' snomed,139899 conceptid,'Antibody' evidence,'P' ratetype,86169.3 pubprev,25.9 rateper100k union all
select 'Skin' category,'Cutaneous lupus erythematosus' disease,'7119001' snomed,4324123 conceptid,'Antibody' evidence,'p' ratetype,252852 pubprev,76 rateper100k union all
select 'Skin' category,'Cutaneous mastocytosis' disease,'397012002' snomed,4246283 conceptid,'Unconfirmed' evidence,'P' ratetype,33270 pubprev,10 rateper100k union all
select 'Skin' category,'Dermatitis herpetiformis' disease,'111196000' snomed,140487 conceptid,'Antibody' evidence,'P' ratetype,31107.45 pubprev,9.35 rateper100k union all
select 'Skin' category,'Dermatomyositis' disease,'396230008' snomed,80182 conceptid,'Antibody' evidence,'P' ratetype,71264.34 pubprev,21.42 rateper100k union all
select 'Skin' category,'Erythema nodosum' disease,'32861005' snomed,140176 conceptid,'Unconfirmed' evidence,'P' ratetype,9981 pubprev,3 rateper100k union all
select 'Skin' category,'Herpes gestationis' disease,'86081009' snomed,4311256 conceptid,'Antibody' evidence,'I' ratetype,100 pubprev,0.03 rateper100k union all
select 'Skin' category,'Hidradenitis suppurativa' disease,'59393003' snomed,4241223 conceptid,'Unconfirmed' evidence,'P' ratetype,2278995 pubprev,685 rateper100k union all
select 'Skin' category,'Lichen planus' disease,'4776004' snomed,132703 conceptid,'Unconfirmed' evidence,'P' ratetype,50 pubprev,0.02 rateper100k union all
select 'Skin' category,'Lichen sclerosus et atrophicus' disease,'25674000' snomed,4119189 conceptid,'Immune-mediated' evidence,'P' ratetype,166350 pubprev,50 rateper100k union all
select 'Skin' category,'Morphea' disease,'201049004' snomed,4066845 conceptid,'Unconfirmed' evidence,'P' ratetype,5156.85 pubprev,1.55 rateper100k union all
select 'Skin' category,'Pemphigus' disease,'65172003' snomed,135338 conceptid,'Antibody' evidence,'P' ratetype,17134.05 pubprev,5.15 rateper100k union all
select 'Skin' category,'Pemphigus' disease,'65172003' snomed,4066821 conceptid,'Antibody' evidence,'P' ratetype,17134.05 pubprev,5.15 rateper100k union all
select 'Skin' category,'Pemphigus' disease,'65172003' snomed,4148690 conceptid,'Antibody' evidence,'P' ratetype,17134.05 pubprev,5.15 rateper100k union all
select 'Skin' category,'Pemphigus' disease,'65172003' snomed,4170723 conceptid,'Antibody' evidence,'P' ratetype,17134.05 pubprev,5.15 rateper100k union all
select 'Skin' category,'Pemphigus' disease,'65172003' snomed,4262682 conceptid,'Antibody' evidence,'P' ratetype,17134.05 pubprev,5.15 rateper100k union all
select 'Skin' category,'Pemphigus' disease,'65172003' snomed,4279526 conceptid,'Antibody' evidence,'P' ratetype,17134.05 pubprev,5.15 rateper100k union all
select 'Skin' category,'Pemphigus' disease,'65172003' snomed,4291435 conceptid,'Antibody' evidence,'P' ratetype,17134.05 pubprev,5.15 rateper100k union all
select 'Skin' category,'Psoriasis' disease,'9014002' snomed,140168 conceptid,'TCELL' evidence,'P' ratetype,10480050 pubprev,3150 rateper100k union all
select 'Skin' category,'Pyoderma gangrenosum' disease,'74578003' snomed,133283 conceptid,'Unconfirmed' evidence,'P' ratetype,19462.95 pubprev,5.85 rateper100k union all
select 'Skin' category,'Vitiligo' disease,'56727007' snomed,138502 conceptid,'Antibody' evidence,'P' ratetype,499050 pubprev,150 rateper100k union all
select 'Systemic' category,'Adult onset Still''s disease' disease,'239920006' snomed,4344166 conceptid,'Antibody' evidence,'p' ratetype,1829.85 pubprev,0.55 rateper100k union all
select 'Systemic' category,'Antisynthetase syndrome' disease,'445187004' snomed,40482477 conceptid,'Antibody' evidence,'P' ratetype,11644.5 pubprev,3.5 rateper100k union all
select 'Systemic' category,'Eaton-Lambert syndrome' disease,'56989000' snomed,4237155 conceptid,'Antibody' evidence,'P' ratetype,981.47 pubprev,0.3 rateper100k union all
select 'Systemic' category,'Endometriosis (clinical)' disease,'129103003' snomed,433527 conceptid,'Unconfirmed' evidence,'P' ratetype,806250 pubprev,242.34 rateper100k union all
select 'Systemic' category,'Fasciitis with eosinophilia syndrome' disease,'24129002' snomed,4083100 conceptid,'Unconfirmed' evidence,'P' ratetype,5156.85 pubprev,1.55 rateper100k union all
select 'Systemic' category,'Mixed collagen vascular disease' disease,'398049005' snomed,4134867 conceptid,'Antibody' evidence,'P' ratetype,9830.6 pubprev,2.95 rateper100k union all
select 'Systemic' category,'Post-Acute Sequelae of COVID-19' disease,'1119303003' snomed,0 conceptid,'Unconfirmed' evidence,'P' ratetype,0 pubprev,0 rateper100k union all
select 'Systemic' category,'Progressive hemifacial atrophy' disease,'718224004' snomed,37397558 conceptid,'Unconfirmed' evidence,'P' ratetype,475.29 pubprev,0.14 rateper100k union all
select 'Systemic' category,'Retroperitoneal fibrosis' disease,'49120005' snomed,4176725 conceptid,'Unconfirmed' evidence,'P' ratetype,4657.8 pubprev,1.4 rateper100k union all
select 'Systemic' category,'Rheumatic fever' disease,'58718002' snomed,442313 conceptid,'Antibody' evidence,'I' ratetype,16635 pubprev,5 rateper100k union all
select 'Systemic' category,'Sarcoidosis' disease,'31541009' snomed,438688 conceptid,'Unconfirmed' evidence,'P' ratetype,198322.47 pubprev,59.61 rateper100k union all
select 'Systemic' category,'Systemic lupus erythematosus' disease,'55464009' snomed,257628 conceptid,'Antibody' evidence,'P' ratetype,243370.05 pubprev,73.15 rateper100k union all
select 'Systemic' category,'Systemic lupus erythematosus' disease,'55464009' snomed,255891 conceptid,'Antibody' evidence,'P' ratetype,243370.05 pubprev,73.15 rateper100k union all
select 'Systemic' category,'Systemic mast cell disease' disease,'397016004' snomed,4246284 conceptid,'Unconfirmed' evidence,'P' ratetype,50 pubprev,0.02 rateper100k union all
select 'Systemic' category,'Systemic sclerosis' disease,'89155008' snomed,134442 conceptid,'Antibody' evidence,'P' ratetype,74857.5 pubprev,22.5 rateper100k union all
select 'Systemic' category,'Undifferentiated connective tissue disease' disease,'239918008' snomed,4344165 conceptid,'Unconfirmed' evidence,'I' ratetype,256179 pubprev,77 rateper100k union all
select 'Vascular system' category,'Acute febrile mucocutaneous lymph node syndrome' disease,'75053002' snomed,314381 conceptid,'Antibody' evidence,'P' ratetype,116112.3 pubprev,34.9 rateper100k union all
select 'Vascular system' category,'Antineutrophil cytoplasmic antibody positive vasculitis' disease,'722191003' snomed,42535714 conceptid,'TCELL' evidence,'I' ratetype,221.8 pubprev,0.07 rateper100k union all
select 'Vascular system' category,'Behcet''s syndrome' disease,'310701003' snomed,436642 conceptid,'Antibody' evidence,'P' ratetype,17300.4 pubprev,5.2 rateper100k union all
select 'Vascular system' category,'Immunoglobulin A vasculitis' disease,'191306005' snomed,4101602 conceptid,'Antibody' evidence,'I' ratetype,15007.89 pubprev,4.51 rateper100k union all
select 'Vascular system' category,'Necrotizing vasculitis' disease,'11791001' snomed,4039691 conceptid,'Immune-mediated' evidence,'I' ratetype,14971.5 pubprev,4.5 rateper100k union all
select 'Vascular system' category,'Linear IgA dermatosis' disease,'95330001' snomed,4317262 conceptid,'Antibody' evidence,'P' ratetype,465.78 pubprev,0.14 rateper100k union all
select 'Vascular system' category,'Lupus vasculitis' disease,'239944008' snomed,4344495 conceptid,'Antibody' evidence,'P' ratetype,26807.3 pubprev,8.06 rateper100k union all
select 'Vascular system' category,'Microscopic polyangiitis' disease,'829821000000102' snomed,44808422 conceptid,'Antibody' evidence,'P' ratetype,31107.45 pubprev,9.35 rateper100k union all
select 'Vascular system' category,'Polyarteritis nodosa' disease,'155441006' snomed,320749 conceptid,'Unconfirmed' evidence,'P' ratetype,532.32 pubprev,0.16 rateper100k union all
select 'Vascular system' category,'Polymyalgia rheumatica' disease,'65323003' snomed,255348 conceptid,'Immune-mediated' evidence,'P' ratetype,792391.59 pubprev,238.17 rateper100k union all
select 'Vascular system' category,'Retinocochleocerebral vasculopathy' disease,'702575003' snomed,45765600 conceptid,'Unconfirmed' evidence,'P' ratetype,50 pubprev,0.02 rateper100k union all
select 'Vascular system' category,'Rheumatoid vasculitis' disease,'400054000' snomed,4271003 conceptid,'Antibody' evidence,'P' ratetype,983128.5 pubprev,295.5 rateper100k union all
select 'Vascular system' category,'Secondary Raynaud''s phenomenon' disease,'356198000' snomed,4229162 conceptid,'Unconfirmed' evidence,'P' ratetype,17949165 pubprev,5395 rateper100k union all
select 'Vascular system' category,'Takayasu''s disease' disease,'359789008' snomed,440740 conceptid,'Unconfirmed' evidence,'P' ratetype,1563.69 pubprev,0.47 rateper100k union all
select 'Vascular system' category,'Temporal arteritis' disease,'400130008' snomed,4290976 conceptid,'TCELL' evidence,'P' ratetype,234719.85 pubprev,70.55 rateper100k union all
select 'Vascular system' category,'Vogt�Koyanagi�Harada syndrome' disease,'193497004' snomed,4108968 conceptid,'Antibody' evidence,'I' ratetype,1247.63 pubprev,0.38 rateper100k 

	)
, agegroups as (-- 4 age groups: <18, 18 - <45, 45 - < 65, 65+
	select '0 to 17' agegroup, 0 minage , 17 maxage union
	select '18 to 44' agegroup, 18 minage , 44 maxage union
	select '45 to 64' agegroup, 45 minage , 64 maxage union
	select '65 and over' agegroup, 65 minage , 130 maxage 
	)
 
--Denominator
select 5 Section, 'Denominator@'+convert(varchar,@denom_window)+' with end date='+convert(varchar,@enddate) Description, 'Run date/time: '+convert(varchar,getdate()) secondarysort, '' tertiarysort ,0.0 PublishedPrev, count(distinct pt) ptcount, count(*)/@denom pct, @uspopulation*(count(*)/@denom) USPrev 
	from (
		select co.person_id pt, datediff(day, Min(condition_start_date), max(condition_start_date)) ddif , count(distinct  condition_start_date) dtct, count(*) rct
		from condition_occurrence co
		where condition_start_date<=@enddate
		and person_id in (select person_id from pdata)
		group by co.person_id) pts
	where ddif>=@denom_window -- seen at least 2 times over at least @denom_window days
	UNION all

-- Age BREAKDOWN
select 6 SORT, 'Denominator', 'Agegroup',agegroup, 0,count(distinct pt), Count(*)/@denom pct, @uspopulation*(count(*)/@denom)
	 from (
		select co.person_id pt, datediff(day, Min(condition_start_date), max(condition_start_date)) ddif , count(distinct  condition_start_date) dtct, count(*) rct
		from condition_occurrence co
		where person_id in (select person_id from pdata)
		and condition_start_date<=@enddate
		group by co.person_id) pts, pdata, agegroups ag
	where pts.pt = pdata.person_id
	and pdata.age between ag.minage and ag.maxage
	and ddif>=@denom_window 
	group by agegroup
	UNION all

-- SEX BREAKDOWN
select 7 SORT, 'Denominator', 'Sex',sex, 0,count(distinct pt), Count(*)/@denom pct, @uspopulation*(count(*)/@denom)
	 from (
		select co.person_id pt, datediff(day, Min(condition_start_date), max(condition_start_date)) ddif , count(distinct  condition_start_date) dtct, count(*) rct
		from condition_occurrence co
		where person_id in (select person_id from pdata)
		and condition_start_date<=@enddate
		group by co.person_id) pts, pdata
	where pts.pt = pdata.person_id
	and ddif>=@denom_window  
	group by sex
	UNION all

-- Age and Sex BREAKDOWN
select 8 SORT, 'Denominator', sex,agegroup, 0,count(distinct pt), Count(*)/@denom pct, @uspopulation*(count(*)/@denom)
	 from (
		select co.person_id pt, datediff(day, Min(condition_start_date), max(condition_start_date)) ddif , count(distinct  condition_start_date) dtct, count(*) rct
		from condition_occurrence co
		where person_id in (select person_id from pdata)
		and condition_start_date<=@enddate
		group by co.person_id) pts, pdata, agegroups ag
	where pts.pt = pdata.person_id
	and pdata.age between ag.minage and ag.maxage
	and ddif>=@denom_window 
	group by agegroup, sex
	
	UNION all
/*
-- RACE BREAKDOWN
select 9 SORT, 'Denominator', 'Race',race,0, count(distinct pt), Count(*)/@denom pct, @uspopulation*(count(*)/@denom) 
	from (
		select co.person_id pt, datediff(day, Min(condition_start_date), max(condition_start_date)) ddif , count(distinct  condition_start_date) dtct, count(*) rct
		from condition_occurrence co
		where person_id in (select person_id from pdata)
		and condition_start_date<=@enddate
		group by co.person_id) pts, pdata
	where pts.pt = pdata.person_id
	and ddif>=@denom_window  
	group by race
	UNION all

-- Comparators -- Hypertension, Hyperlipidemia, afib, Colorectal cancer, COPD
select 10, concept_name, '', '',0,count(*), Count(*)/@denom pct, @uspopulation*(count(*)/@denom) 
	from (
		select concept_name, co.person_id pt, datediff(day, Min(condition_start_date), max(condition_start_date)) ddif , count(distinct  condition_start_date) dtct, count(*) rct
		from condition_occurrence co, concept_ancestor ca, concept c
		where c.concept_id = ca.ancestor_concept_id 
		and person_id in (select person_id from pdata)
		and condition_start_date<=@enddate
		and ca.descendant_concept_id = co.condition_concept_id
		and c.concept_id in ( 255573,432867,320128,36683531,46271022)
		group by concept_name, co.person_id) pts
	where ddif>=@denom_window
	group by concept_name
	union all
*/
select 30, 'All Autoimmune Diseases', '', sex,0,count(*), Count(*)/@denom pct, @uspopulation*(count(*)/@denom) 
	from (
		select sex, co.person_id pt, datediff(day, Min(condition_start_date), max(condition_start_date)) ddif , count(distinct  condition_start_date) dtct, count(*) rct
		from condition_occurrence co, concept_ancestor ca, concept c, ads, pdata
		where c.concept_id = ca.ancestor_concept_id 
		and condition_start_date<=@enddate
		and co.person_id = pdata.person_id
		and ca.descendant_concept_id = co.condition_concept_id
		and evidence in ('Antibody','Immune-mediated','TCELL')
		and c.concept_id = ads.conceptid
		group by co.person_id,  sex) pts
	where ddif>=@numerator_window
	group by sex
	union all
-- Counts for "autoimmune" Class
select   31, 'All Autoimmune Diseases', '', 'Total',0,count(*), Count(*)/@denom pct, @uspopulation*(count(*)/@denom) 
	from (
		select co.person_id pt, datediff(day, Min(condition_start_date), max(condition_start_date)) ddif , count(distinct  condition_start_date) dtct, count(*) rct
		from condition_occurrence co, concept_ancestor ca, concept c, ads, pdata
		where c.concept_id = ca.ancestor_concept_id 
		and co.person_id =pdata.person_id 
		and condition_start_date<=@enddate
		and ca.descendant_concept_id = co.condition_concept_id
		and c.concept_id = ads.conceptid
		and evidence in ('Antibody','Immune-mediated','TCELL')
		group by co.person_id) pts
	where ddif>=@numerator_window
	union all
-- Counts for "autoimmune" Class - by agegroup
select   32, 'All Autoimmune Diseases','Age groups', agegroup,0,count(*), Count(*)/@denom pct, @uspopulation*(count(*)/@denom) 
	from (
		select agegroup, co.person_id pt, datediff(day, Min(condition_start_date), max(condition_start_date)) ddif , count(distinct  condition_start_date) dtct, count(*) rct
		from condition_occurrence co, concept_ancestor ca, concept c, ads, pdata, agegroups
		where c.concept_id = ca.ancestor_concept_id 
		and condition_start_date<=@enddate
		and co.person_id = pdata.person_id
		and age between minage and maxage
		and ca.descendant_concept_id = co.condition_concept_id
		and evidence in ('Antibody','Immune-mediated','TCELL')
		and c.concept_id = ads.conceptid
		group by co.person_id,  agegroup) pts
	where ddif>=@numerator_window
	group by agegroup
	union all
-- Counts for "autoimmune" Class - by sex and agegroup
select   33, 'All Confirmed Autoimmune Diseases', agegroup, sex,0,count(*), Count(*)/@denom pct, @uspopulation*(count(*)/@denom) 
	from (
		select sex, agegroup, co.person_id pt, datediff(day, Min(condition_start_date), max(condition_start_date)) ddif , count(distinct  condition_start_date) dtct, count(*) rct
		from condition_occurrence co, concept_ancestor ca, concept c, ads, pdata, agegroups
		where c.concept_id = ca.ancestor_concept_id 
		and condition_start_date<=@enddate
		and co.person_id = pdata.person_id
		and age between minage and maxage
		and ca.descendant_concept_id = co.condition_concept_id
		and evidence in ('Antibody','Immune-mediated','TCELL')
		and c.concept_id = ads.conceptid
		group by co.person_id, agegroup, sex) pts
	where ddif>=@numerator_window
	group by agegroup, sex
	union all

select   34, 'All Autoimmune Diseases including unconfirmed', '', sex,0,count(*), Count(*)/@denom pct, @uspopulation*(count(*)/@denom) 
	from (
		select sex, co.person_id pt, datediff(day, Min(condition_start_date), max(condition_start_date)) ddif , count(distinct  condition_start_date) dtct, count(*) rct
		from condition_occurrence co, concept_ancestor ca, concept c, ads, pdata
		where c.concept_id = ca.ancestor_concept_id 
		and evidence in ('Antibody','TCELL','Immune-mediated','Unconfirmed')
		and condition_start_date<=@enddate
		and co.person_id = pdata.person_id
		and ca.descendant_concept_id = co.condition_concept_id
		and c.concept_id = ads.conceptid
		group by co.person_id,  sex) pts
	where ddif>=@numerator_window
	group by sex
	union all
-- Counts for autoimmune and unconfirmed 
select   35, 'All Autoimmune Diseases including unconfirmed', '', 'Total',0,count(*), Count(*)/@denom pct, @uspopulation*(count(*)/@denom) 
	from (
		select co.person_id pt, datediff(day, Min(condition_start_date), max(condition_start_date)) ddif , count(distinct  condition_start_date) dtct, count(*) rct
		from condition_occurrence co, concept_ancestor ca, concept c, ads
		where c.concept_id = ca.ancestor_concept_id 
		and person_id in (select person_id from pdata)
		and condition_start_date<=@enddate
		and evidence in ('Antibody','TCELL','Immune-mediated','Unconfirmed')
		and ca.descendant_concept_id = co.condition_concept_id
		and c.concept_id = ads.conceptid 
		group by co.person_id) pts
	where ddif>=@numerator_window
	union all
-- Counts for autoimmune and unconfirmed - by agegroup
select   36, 'All Autoimmune Diseases including unconfirmed','Age groups', agegroup,0,count(*), Count(*)/@denom pct, @uspopulation*(count(*)/@denom) 
	from (
		select agegroup, co.person_id pt, datediff(day, Min(condition_start_date), max(condition_start_date)) ddif , count(distinct  condition_start_date) dtct, count(*) rct
		from condition_occurrence co, concept_ancestor ca, concept c, ads, pdata, agegroups
		where c.concept_id = ca.ancestor_concept_id 
		and condition_start_date<=@enddate
		and evidence in ('Antibody','TCELL','Immune-mediated','Unconfirmed')
		and co.person_id = pdata.person_id
		and age between minage and maxage
		and ca.descendant_concept_id = co.condition_concept_id
		and c.concept_id = ads.conceptid
		group by co.person_id,  agegroup) pts
	where ddif>=@numerator_window
	group by agegroup
	union all
-- Counts for autoimmune and unconfirmed by sex and agegroup
select   37, 'All Autoimmune Diseases including unconfirmed', agegroup, sex,0,count(*), Count(*)/@denom pct, @uspopulation*(count(*)/@denom) 
	from (
		select sex, agegroup, co.person_id pt, datediff(day, Min(condition_start_date), max(condition_start_date)) ddif , count(distinct  condition_start_date) dtct, count(*) rct
		from condition_occurrence co, concept_ancestor ca, concept c, ads, pdata, agegroups
		where c.concept_id = ca.ancestor_concept_id 
		and condition_start_date<=@enddate
		and co.person_id = pdata.person_id
		and age between minage and maxage
		and ca.descendant_concept_id = co.condition_concept_id
		and evidence in ('Antibody','TCELL','Immune-mediated','Unconfirmed')
		and c.concept_id = ads.conceptid
		group by co.person_id, agegroup, sex) pts
	where ddif>=@numerator_window
	group by agegroup, sex
	union all
-- Counts for very high prevalence, unconfirmed diseases 
select   38, 'All Autoimmune Diseases including high prev unconfirmed', '', sex,0,count(*), Count(*)/@denom pct, @uspopulation*(count(*)/@denom) 
	from (
		select sex, co.person_id pt, datediff(day, Min(condition_start_date), max(condition_start_date)) ddif , count(distinct  condition_start_date) dtct, count(*) rct
		from condition_occurrence co, concept_ancestor ca, concept c, ads, pdata
		where c.concept_id = ca.ancestor_concept_id 
		and condition_start_date<=@enddate
		and co.person_id = pdata.person_id
		and ca.descendant_concept_id = co.condition_concept_id
		and c.concept_id = ads.conceptid
		group by co.person_id,  sex) pts
	where ddif>=@numerator_window
	group by sex
	union all

--by sex
select   39, 'All Autoimmune Diseases including high prev unconfirmed', '', 'Total',0,count(*), Count(*)/@denom pct, @uspopulation*(count(*)/@denom) 
	from (
		select co.person_id pt, datediff(day, Min(condition_start_date), max(condition_start_date)) ddif , count(distinct  condition_start_date) dtct, count(*) rct
		from condition_occurrence co, concept_ancestor ca, concept c, ads
		where c.concept_id = ca.ancestor_concept_id 
		and person_id in (select person_id from pdata)
		and condition_start_date<=@enddate
		and ca.descendant_concept_id = co.condition_concept_id
		and c.concept_id = ads.conceptid 
		group by co.person_id) pts
	where ddif>=@numerator_window
	union all
-- by agegroup
select   40, 'All Autoimmune Diseases including high prev unconfirmed','Age groups', agegroup,0,count(*), Count(*)/@denom pct, @uspopulation*(count(*)/@denom) 
	from (
		select agegroup, co.person_id pt, datediff(day, Min(condition_start_date), max(condition_start_date)) ddif , count(distinct  condition_start_date) dtct, count(*) rct
		from condition_occurrence co, concept_ancestor ca, concept c, ads, pdata, agegroups
		where c.concept_id = ca.ancestor_concept_id 
		and condition_start_date<=@enddate
		and co.person_id = pdata.person_id
		and age between minage and maxage
		and ca.descendant_concept_id = co.condition_concept_id
		and c.concept_id = ads.conceptid
		group by co.person_id,  agegroup) pts
	where ddif>=@numerator_window
	group by agegroup
	union all
--  by sex and agegroup
select   41, 'All Autoimmune Diseases including high prev unconfirmed', agegroup, sex,0,count(*), Count(*)/@denom pct, @uspopulation*(count(*)/@denom) 
	from (
		select sex, agegroup, co.person_id pt, datediff(day, Min(condition_start_date), max(condition_start_date)) ddif , count(distinct  condition_start_date) dtct, count(*) rct
		from condition_occurrence co, concept_ancestor ca, concept c, ads, pdata, agegroups
		where c.concept_id = ca.ancestor_concept_id 
		and condition_start_date<=@enddate
		and co.person_id = pdata.person_id
		and age between minage and maxage
		and ca.descendant_concept_id = co.condition_concept_id
		and c.concept_id = ads.conceptid
		group by co.person_id, agegroup, sex) pts
	where ddif>=@numerator_window 
	group by agegroup, sex
	union all
 
-- Counts By disease for diseases with patient counts limited by the @mincount variable
select 70, evidence, disease,'',pubprev, count(*), Count(*)/@denom pct, @uspopulation*(count(*)/@denom) 
	from (
		select evidence,disease,conceptid, co.person_id pt, max(pubprev) pubprev, datediff(day, Min(condition_start_date), max(condition_start_date)) ddif , count(distinct  condition_start_date) dtct, count(*) rct
		from condition_occurrence co, concept_ancestor ca, concept c, ads
		where c.concept_id = ca.ancestor_concept_id 
		and person_id in (select person_id from pdata )
		and condition_start_date<=@enddate
		and ca.descendant_concept_id = co.condition_concept_id
		and c.concept_id = ads.conceptid
		group by co.person_id, evidence, conceptid, disease) pts
	where ddif>=@numerator_window
	group by evidence, disease, pubprev
	having count(*)>=@mincount
	union all
-- with sex breakdown
select 75, evidence, disease, sex,max(pubprev) pubprev, count(*), Count(*)/@denom pct, @uspopulation*(count(*)/@denom) 
	from (
		select evidence,disease,  co.person_id pt, sex,pubprev, datediff(day, Min(condition_start_date), max(condition_start_date)) ddif , count(distinct  condition_start_date) dtct, count(*) rct
		from condition_occurrence co, concept_ancestor ca, concept c, ads, pdata
		where c.concept_id = ca.ancestor_concept_id 
		and condition_start_date<=@enddate
		and co.person_id = pdata.person_id
		and ca.descendant_concept_id = co.condition_concept_id
		and c.concept_id = ads.conceptid
		group by co.person_id, evidence, disease, sex, pubprev) pts
	where ddif>=@numerator_window
	group by evidence, disease, sex 
	having count(*)>=@mincount
	union all
-- counts under 20 are aggregated and reported by class
select 80, evidence,'Counts under 20',  '',0,sum(ct), Count(*)/@denom pct, @uspopulation*(count(*)/@denom) 
	from (
		select evidence, count(*) ct from 
			(
			select evidence, disease,  co.person_id pt, datediff(day, Min(condition_start_date), max(condition_start_date)) ddif , count(distinct  condition_start_date) dtct, count(*) rct
			from condition_occurrence co, concept_ancestor ca, concept c, ads
			where c.concept_id = ca.ancestor_concept_id 
			and person_id in (select person_id from pdata)
			and condition_start_date<=@enddate
			and ca.descendant_concept_id = co.condition_concept_id
			and c.concept_id = ads.conceptid
			group by co.person_id, evidence, disease) pts
		where ddif>=@numerator_window
		group by evidence, disease
		having count(*)<@mincount) lowcounts
	group by evidence
	union all

--list of diseases not reportable 
select distinct 90, evidence,'Low count disease list', disease,0,0,0 ,0
	from (
		select evidence, disease,  co.person_id pt, datediff(day, Min(condition_start_date), max(condition_start_date)) ddif , count(distinct  condition_start_date) dtct, count(*) rct
		from condition_occurrence co, concept_ancestor ca, concept c, ads
		where c.concept_id = ca.ancestor_concept_id 
		and person_id in (select person_id from pdata)
		and condition_start_date<=@enddate
		and ca.descendant_concept_id = co.condition_concept_id
		and c.concept_id = ads.conceptid
		group by co.person_id, evidence, disease) pts
	where ddif>=@numerator_window
	group by evidence, disease
	having count(*)<@mincount
union all
-- Comorbidity across all diseases
select 95, 'Disease count','',convert(varchar, dcount),0,count(distinct pt),Count(*)/@denom pct, @uspopulation*(count(*)/@denom) 
	from (
		select co.person_id pt, count(distinct disease) dcount, datediff(day, Min(condition_start_date), max(condition_start_date)) ddif , count(distinct  condition_start_date) dtct, count(*) rct
		from condition_occurrence co, concept_ancestor ca, concept c, ads
		where c.concept_id = ca.ancestor_concept_id 
		and person_id in (select person_id from pdata)
		and evidence in ('Antibody','Immune-mediated','TCELL')
		and condition_start_date<=@enddate
		and ca.descendant_concept_id = co.condition_concept_id
		and c.concept_id = ads.conceptid
		group by co.person_id) pts
	where ddif>=@numerator_window  
	group by convert(varchar, dcount)

order by 1, 2, 3
  
